# Supplementary material for: INX-18 and INX-19 play distinct roles in electrical synapses that modulate aversive behavior in Caenorhabditis elegans
Source: PLoS Genet. 2019 Oct 28;15(10):e1008341. doi: 10.1371/journal.pgen.1008341 (PMC6837551; doi:10.1371/journal.pgen.1008341)
Supplement: S1 Table — (XLSX) [file pgen.1008341.s004.xlsx]

## Sheet: Fig 1 + S1
Response to 1mM Quinine
	responder	non responder
N2	93	417
inx-19 (ky634)	78	42
inx-19 (tm1896)	172	218
inx-18 (ok2454)	155	195
Response to M13 Buffer
	responder	non responder
N2	43	287
inx-19 (ky634)	28	92
inx-19 (tm1896)	40	170
inx-18 (ok2454)	26	134
Response to 10mM Quinine
	responder	non responder
N2	306	24
inx-19 (ky634)	116	4
inx-19 (tm1896)	204	6
inx-18 (ok2454)	118	2

## Sheet: Fig 2 + S3
Response to 1mM Quinine					Response to 1mM Quinine
	responder	non responder				responder	non responder
N2	32	178			N2	16	104
inx-19 (tm1896)	102	118			inx18(ok2454)	58	62
inx-19 (tm1896); Pinx-19::inx-19	18	82			inx18(ok2454); inx18gDNA	12	88
inx-19 (tm1896); Psra-9::inx-19	32	68			inx18; Psra-9::inx-18	17	103
inx-19 (tm1896); Posm-10::inx-19	41	69
inx-19 (tm1896); Psra-9::inx-19; Posm-10::inx-19	24	86
Response to M13 Buffer					Response to 10mM Quinine
	responder	non responder				responder	non responder
N2	28	172			N2	14	106
inx-19 (tm1896)	38	162			inx18(ok2454)	8	112
inx-19 (tm1896); Pinx-19::inx-19	10	90			inx18(ok2454); inx18gDNA	5	115
inx-19 (tm1896); Psra-9::inx-19	9	81			inx18; Psra-9::inx-18	9	91
inx-19 (tm1896); Posm-10::inx-19	11	89
inx-19 (tm1896); Psra-9::inx-19; Posm-10::inx-19	10	90
Response to 10mM Quinine					Response to 10mM Quinine
	responder	non responder				responder	non responder
N2	192	8			N2	116	4
inx-19 (tm1896)	194	6			inx18(ok2454)	104	6
inx-19 (tm1896); Pinx-19::inx-19	85	15			inx18(ok2454); inx18gDNA	109	11
inx-19 (tm1896); Psra-9::inx-19	82	8			inx18; Psra-9::inx-18	91	9
inx-19 (tm1896); Posm-10::inx-19	97	3
inx-19 (tm1896); Psra-9::inx-19; Posm-10::inx-19	96	4

## Sheet: Fig 3
Colocalization of inx19gfp in ASK with inx19mch in ASH in WT animals								Colocalization of inx18gfp in ASK with inx19mch in ASH in WT animals
animal	gfp puncta	mch puncta	overlapping	non overlapping	total	%overlap		animal	gfp puncta	mch puncta	overlap	non overlapping	total	%overlap
1	20	13	13	7	20	0.65		1	4	6	0	10	10	0
2	7	6	5	3	8	0.625		2	4	4	1	6	7	0.142857
3	5	5	4	2	6	0.666667		3	3	5	0	8	8	0
4	11	12	9	5	14	0.642857		4	6	3	2	5	7	0.285714
5	10	8	7	4	11	0.636364		5	3	5	0	8	8	0
6	7	6	4	5	9	0.444444		6	5	6	0	11	11	0
7	13	11	11	2	13	0.846154		7	4	3	0	7	7	0
8	4	6	4	2	6	0.666667		8	5	3	0	8	8	0
9	8	8	6	4	10	0.6		9	3	5	0	8	8	0
10	8	8	7	2	9	0.777778		10	1	6	0	7	7	0
11	7	8	7	1	8	0.875
12	9	7	6	4	10	0.6
13	10	6	6	4	10	0.6
14	8	9	7	3	10	0.7

## Sheet: Fig 4
inx-19 puncta in ASK							Response to 1mM Quinine
N2		inx-18(ok2454)		inx-19(tm1896)				responder	non responder
animal	# puncta	animal	# puncta	animal	# puncta		N2	93	417
1	2	1	1	1	2		inx-19 (tm1896)	172	218
2	3	2	2	2	2		inx-18 (ok2454)	155	195
3	9	3	2	3	1		inx-19 (tm1896); inx-18 (ok2454)	96	84
4	6	4	1	4	4
5	6	5	2	5	3
		6
inx-19 puncta in ASH
N2		inx-18(ok2454)		inx-19(tm1896)
animal	# puncta	animal	# puncta	animal	# puncta
1	3	1	2	1	5
2	11	2	8	2	4
3	6	3	6	3	10
4	8	4	1	4	4
5	7	5	3	5	1
		6	3
inx-18 puncta in ASK
N2		inx-18(ok2454)		inx-19(tm1896)
animal	# puncta	animal	# puncta	animal	# puncta
1	1	1	0	1	2
2	3	2	4	2	4
3	7	3	3	3	2
4	1	4	2	4	6
5	4	5	2	5	3
6	4			6	4

## Sheet: Fig 6
Change in GCaMP intensity at 14s vs 10s
ASH					ASK
Animal	lite-1(ce314)	lite-1(ce314);inx-19(tm1896)	lite-1(ce314);inx-18(ok2454)		lite-1(ce314)	lite-1(ce314);inx-19(tm1896)	lite-1(ce314);inx-18(ok2454)
1	68.2325	23.7299	153.291		6.29066	2.33621	-1.88899
2	53.5616	0.64787	128.801		-5.51084	3.10983	25.7374
3	9.17171	-3.1944	37.9515		-19.4756	-0.836	-6.15396
4	28.9244	101.707	51.4474		5.07226	1.50865	5.48633
5	29.8265	5.5244	101.978		2.91097	14.0121	5.83323
6	-4.05051	2.22261	156.483		41.988	40.5326	-11.5976
7	-9.41915	65.7636	181.855		29.1416	-12.9396	-12.4716
8	-19.9695	229.68	85.3116		1.60194	18.4584	7.88485
9	-6.03777	21.1187	285.016		9.26005	-1.45293	14.6475
10	44.6317	4.9158	165.806		8.52282	6.44701	11.7847
11	55.9121	-9.4178	54.1415		7.64913	12.2841	-19.9211
12	-41.6242	82.8636	18.6175		1.24159	-18.6828	7.15299
13	54.4541	33.1217	21.1325		-4.94359	7.58894	4.3214
14	51.8534	-6.05447	45.2475		0.81398	0.66375	5.75401
15	74.9388	112.02	0.50552		-14.3909	3.56435	-5.71128
16	79.9171	156.111	58.2239		-7.1813	9.33385	18.3496
17	88.8067	49.6938	15.9517		6.96257	6.41331	5.6976
18	59.489	31.3413	117.469		6.77825	-7.53125	19.0727
19	38.6945	-3.01673	3.0229		8.64172	3.61958	0.50885
20	24.2047	-0.19376	-8.64928		56.0849	8.0479	-9.51117
21	43.5277	97.728	73.1715		13.2326	-2.83879	3.12753
22	23.3756	67.1192	64.9584		-0.26064		24.6347
23	22.2909	-16.8397	30.7682		1.78787
24	-2.97332	27.8391	55.2612		0.75392
25	11.6309	389.305	-27.0865	Average	6.5405	4.45901	4.21535
26	21.3218	33.805	156.418
27	-52.2958	15.391	28.589
28	5.2542	65.2588	93.6751
29	-8.6797	73.9767	43.0299
30	204.352	66.523	157.646
31	75.7	28.7449	87.9195
32	118.082	176.531	17.7167
33	-23.1696	153.519	165.362
34	-3.2192	33.2306	95.6267
35	112.778	64.9484	56.2426
36	110.798	177.27	79.9026
37	130.091	-19.4374	43.3101
38	-21.9141	157.462	36.6378
39	-4.18939	280.865	1.27005
40	-3.55842	19.9272	23.2248
41	5.8322	12.0883	41.3258
42	-9.08615	-12.3208	11.5999
43	26.5986	21.7878	13.2868
44	7.30687	91.5537	13.6577
45	3.99618	199.205	50.6534
46	180.734	290.332	107.435
47	48.7953	79.6493	62.9147
48	-10.2214	-17.1487	3.41059
Average	35.3058	72.0187	67.9485

## Sheet: Fig 7
ASH FLINCG3/mScarlet Ratio				ASK FLINCG3/mScarlet Ratio
lite-1(ce314)	lite-1;inx-18(ok2454)	lite-1;inx-19(tm1896)		lite-1(ce314)	lite-1;inx-18(ok2454)	lite-1;inx-19(tm1896)
0.794856	-0.330335	0.0243266		0.0453399	0.111203	0.0459924
1.21154	0.392437	-0.321908		0.0537414	0.214954	0.300013
0.310555	0.480008	-0.736631		0.278297	0.174373	0.186878
0.555241	0.450574	-0.210165		-0.206731	-0.792514	0.33558
0.596514	-0.0453583	0.224673		-0.133208	0.164683	0.132772
0.240496	0.345771	0.151521		0.153963	0.000736002	0.12997
0.414475	0.549057	0.538982		0.118861	0.0996026	0.531553
0.623298	0.266078	-0.212604		0.0396933	0.130792	0.543634
0.32357	0.278329	0.889206		-0.628797	-0.343158	0.105427
-0.184475	-0.188799	-1.12309		-0.316045	0.147672	0.100845
0.0918859	0.34368	0.338687		0.0540033	0.236975	0.111737
0.229439	-0.21949	0.387329		0.150694	0.370981	0.164955
0.657049	0.212866	0.436618		0.279961	0.461169	0.430792
0.43921	0.193158	0.33636		0.173431	0.231088	0.0755018
0.508835	0.519	0.406969		0.124685	0.109619	0.536267
0.248903	0.281494	0.177734		0.063753	0.0100499	0.296021
0.806471	0.413345	0.50679		0.0604812	0.0905414	0.272644
0.345925	0.174645	0.167817		0.241376	0.0795081	0.253935
-0.229871	0.33394	0.177394		0.0548632	0.180368	0.311328
0.513635	0.242485	1.24974		0.219628	0.0221058	0.130416
0.809144	0.339776	0.895552		-0.212026	0.191861	-0.0218556
0.925829	0.184203	0.54425		0.162273	-0.112026	0.598506
0.865505	0.406697	0.465161		0.00725501	0.0574964	0.488639
0.728565	0.160183			0.216995	0.0695783	0.51037
				0.204889	0.0625938
				0.156754

## Sheet: Fig S2
Reversals in 1 minute				Mean Velocity (um/s)
N2	inx-19 (ky634)	inx-19 (tm1896)		N2	inx-19 (ky634)	inx-19 (tm1896)
3	2	2		79.0042	139.624	146.629
3	4	4		90.2216	16.2863	125.815
7	6	4		71.6406	99.4023	142.93
4	4	9		78.183	85.8617	38.8786
4	0	5		56.5686	229.635	90.9152
3	5	7		77.0874	101.111	62.1146
6	6	4		77.0525	-3.0002	80.4984
5	5	5		77.8354	-14.4023	89.0897
8	3	5		41.4263	104.832	84.6629
3	5	2		109.055	144.779	174.116
4	10	5		67.1611	61.0118	123.07
1	8	9		133.194	17.5261	86.9929
3	7	0		123.485	8.0653	180.565
2	3	3		94.1654	165.182	129.173
1	8	4		152.602	15.8498	116.262
4	9	5		79.5742	29.7709	97.435
3	3	6		62.3298	61.926	132.308
3	3	6		64.1261	113.122	85.3484
6	10	4		37.9474	3.13183	131.035
2	6	5		79.0284	42.3063	75.8881
3	6	10		70.8644	30.6192	-27.8934
5	7	4		29.8632	-24.6916	81.5667
5	7	6		-7.39664	-16.4258	15.2975
2	9	7		86.6908	-6.36585	25.4752
0	7	5		155.537	56.9519	117.011
0	12	6		198.323	1.55159	76.5507
1	2	5		120.246	125.685	93.4123
4	4	4		122.57	37.0763	53.2156
2	4	3		138.357	69.7188	80.9432
1	5	1		138.949	2.35854	162.995
1	5	4		100.942	28.0466	85.0379
6	0	0		68.3611	80.1601	168.879
3	9	2		46.1516	-3.8122	75.8948
7		3		18.9821		106.303
		4				34.74
				[velocity while reversing was counted as negative, thus animals with negative average velocity spent a greater proportion of time reversing]
